# Supplementary material for: Inhibitory Bacterial Diversity and Mucosome Function Differentiate Susceptibility of Appalachian Salamanders to Chytrid Fungal Infection
Source: Appl Environ Microbiol. 2022 Mar 29;88(8):e01818-21. doi: 10.1128/aem.01818-21 (PMC9040618; doi:10.1128/aem.01818-21)
Supplement: Supplemental file 3 — Table S7. Download aem.01818-21-s0003.xlsx, XLSX file, 0.02 MB [file aem.01818-21-s0003.xlsx]

## Sheet: MATRIX
TABLE S7. Features with mass > 1000 and gas-phase charge between +3 to +8 detected among salamander samples.
Feature Group	Retention Time	Mass	Species
			N. viridescens				P. cinereus
			LEEP-13	LEEP-15	LEEP-17	LEEP-20	POSH-21	POSH-22	POSH-24	POSH-25			LEGEND
24409	33.07	4437.36											NORMALIZED AREA	>1E7
7293	34.18	3907.1												<1E7
3158	27.12	3609.71												<1E6
2726	25.11	3609.71												<1E5
13558	48.07	3559.81
8068	45.47	3301.19												z = 4
25391	25.84	3147.57												z = 3	NO FILL
3245	18.43	3123.51
4968	25.92	3090.55
10918	24.44	3090.55											FILTERS
8643	28	3090.55											NO DETECTION IN CONTROL
26082	20.02	3090.52											CHARGE +3 TO +8
8153	16.96	3051.43											MASS >= 1000
7547	20.17	3034.54											DETECTION IN AT LEAST 2 INDIVIDUALS
3549	28.44	2976.52
3040	26.33	2976.51
14580	16.78	2975.35
3730	16.79	2974.35
6403	26.4	2957.44
1819	18.43	2952.44
9437	26.41	2941.48
3165	21.16	2920.44
7193	28.57	2919.49
1893	26.39	2919.49
1305	24.78	2919.49
3864	24.82	2917.33
12570	67.95	2859.9
19548	69.43	2847.97
8463	9.28	2826.34
15216	20.07	2750.34
4653	18.43	2750.34
1736	21.63	2749.38
18241	17.12	2734.3
3003	17.64	2703.22
5451	13.92	2694.33
5158	26.42	2646.2
21764	16.98	2592.2
6375	14.07	2580.24
1745	18.44	2579.28
13426	20.04	2579.28
7290	24.52	2561.26
4962	13.19	2541.29
9779	59.08	2500.95
19322	66.09	2409.35
16012	13.91	2409.17
20100	71.52	2346.56
16867	71.05	2343.57
9757	11.44	2340.02
2809	16.94	2324.14
16310	9.15	2296.09
5898	10.7	2278.13
13956	40.91	2251.54
19079	72.03	2220.59
24221	74.55	2220.59
16561	71.1	2220.58
19312	73.47	2220.58
4570	21.22	2180.13
19379	12.32	2149.03
22740	17.48	2104.07
11251	48.19	2068.55
14038	21.17	2052.07
4727	29.07	2042.06
24133	37.37	2035.39
17298	7.65	2019.91
14395	17.73	2009.97
20289	6.69	2007.53
22780	5.35	2007.52
5200	14.44	2005.99
3617	8.02	1998
8499	11.18	1996.01
16296	17.73	1987.98
5429	10.47	1978.01
13250	12.42	1965.93
6740	13.12	1959.99
24160	69.35	1959.41
9424	71.25	1959.41
26336	71.09	1957.42
23439	60.4	1936.58
25029	15.69	1934.96
15974	13.54	1934.96
5311	29.44	1926.85
4991	12.28	1908.91
21431	10.61	1908.91
7904	13.46	1908.91
11663	14.28	1908.91
9562	8.9	1882.92
3133	9.1	1839.92
6102	9.58	1839.91
19505	74.34	1829.56
9620	67.59	1817.29
13632	9.04	1798.99
23163	9.78	1791.95
3632	8.08	1782.89
5090	9.39	1782.89
5661	8.03	1763.83
17104	12.02	1745.81
20825	7.28	1738.8
13854	8.76	1737.85
10885	32.64	1735.87
11979	32.53	1734.87
988	8.03	1725.87
1789	9.25	1725.87
7669	9.9	1721.9
16316	7.17	1712.88
3416	8.75	1711.86
5486	8.66	1707.89
6754	26.19	1706.72
2756	14.43	1703.83
8386	7.28	1697.82
1437	8.02	1691.86
22936	23.22	1684.61
8636	8.19	1682.89
3282	11.22	1670.77
23805	14.46	1652.94
5489	14.24	1622.93
24761	33.91	1621.19
12502	22.08	1612.05
15040	21.53	1602.6
8360	10.86	1593.79
14771	8.28	1586.78
21511	26.9	1553.7
18461	27.36	1553.7
25092	35.41	1531.95
7906	8.02	1528.77
23826	44.67	1486.12
23386	10.47	1482.72
7993	11.72	1482.72
21528	43.23	1480.08
12079	24.59	1479.7
3687	11.72	1478.72
4912	10.47	1478.72
3964	7.33	1472.7
19562	34.9	1470.9
17589	16.71	1426.5
24138	45.89	1420.71
11396	19.87	1412.55
21301	21.21	1412.54
19358	6.8	1383.63
11520	7.08	1383.63
3556	7.34	1380.73
7360	48	1379.71
11204	13.41	1352.74
18849	12.74	1326.45
6046	11.76	1320.59
4396	24.83	1306.46
3680	29.82	1286.55
3671	29.76	1281.59
24128	36.63	1274.25
18296	13.22	1271.43
17297	12.03	1271.43
14171	47.76	1266.64
24514	44.8	1238.6
20516	41.67	1238.6
16943	4.22	1236.08
6855	44.47	1222.62
14416	9.41	1218.69
20353	14.42	1197.9
1613	8.17	1192.39
13159	21.23	1191.53
12976	8.21	1182.61
10734	8.81	1179.56
12332	11.09	1178.41
15616	9.06	1169.58
25461	10.81	1169.47
1637	9	1165.59
1966	12.54	1162.41
14000	26.48	1139.48
11051	25.76	1139.46
10506	25.63	1139.46
13670	25.17	1139.46
957	7.51	1137.55
19446	43.8	1125.52
11831	7.89	1120.37
11945	35.52	1097.23
12926	8.56	1090.64
1164	12.71	1084.66
11987	11.36	1079.33
12528	54	1061.21
18398	4.92	1055.73
16147	4.76	1055.73
2070	8.99	1009.5
2180	7.52	1009.49
